# Supplementary material for: A photoactivatable crosslinking system reveals protein interactions in the Toxoplasma gondii inner membrane complex
Source: PLoS Biol. 2019 Oct 4;17(10):e3000475. doi: 10.1371/journal.pbio.3000475 (PMC6795473; doi:10.1371/journal.pbio.3000475)
Supplement: S1 Table — Top 30 protein intensities calculated by MaxQuant of the excised band following ILP1-Y160 crosslinking and large-scale anti-HA IP. ILP1 and IMC27 are the top two proteins that are identified. HA, hemagglutinin; ILP1, IMC localizing protein 1; IMC, inner membrane complex; IP, immunoprecipitation (XLSX) [file pbio.3000475.s004.xlsx]

## Sheet: Sheet 1
Protein IDs	Intensity	MS/MS count	Comments
TGGT1_313380	4691700000	47	ILP1
TGGT1_259630	2572700000	32	IMC27
TGGT1_300200;TGGT1_261250	864130000	10	Histones H2AZ, H2A1
TGGT1_261240;TGGT1_218260	386590000	3	Histones H3, H3.3
TGGT1_411760	375850000	176	Unassigned actin (Human origin?)
TGGT1_308090;TGGT1_411430	256160000	22	ROP5
TGGT1_289140	104590000	3	putative ribosomal protein l22/l43
TGGT1_231630	100920000	14	IMC4
TGGT1_270510	60540000	18	asparaginyl-tRNA synthetase
TGGT1_294800A;TGGT1_286420A	56037000	7	elongation factor 1-alpha
TGGT1_316400B	40527000	6	TUBA1
TGGT1_273760	38475000	11	HSP70
TGGT1_247550	26420000	11	HSP60
TGGT1_209030	21023000	8	ACT1
TGGT1_248340	18760000	2	GTP-binding nuclear protein ran/tc4
TGGT1_227360	16940000	3	ribosomal protein RPL3
TGGT1_291890	16773000	7	MIC1
TGGT1_239260	16588000	5	histone H4
TGGT1_304880	15341000	3	hypothetical protein
TGGT1_233460	13895000	7	SAG-related sequence SRS29B
TGGT1_204400	13741000	7	putative ATPase synthase subunit alpha
TGGT1_310700	11998000	4	serine/threonine phosophatase PP1
TGGT1_232250	11695000	4	catalase
TGGT1_312640	11188000	1	hypothetical protein
TGGT1_311720	10231000	9	chaperonin protein BiP
TGGT1_221470	10181000	6	hypothetical protein
TGGT1_231640	8165700	3	IMC1
TGGT1_221620;TGGT1_266960;TGGT1_212240	7551600	7	beta-tubulin
TGGT1_210330	7192200	1	SAG-related sequence SRS37B
TGGT1_261010	6857800	2	putative tat-binding family protein
